# Supplementary material for: A fluorogenic, peptide-based probe for the detection of Cathepsin D in macrophages
Source: Commun Chem. 2023 Nov 2;6:237. doi: 10.1038/s42004-023-01035-9 (PMC10622513; doi:10.1038/s42004-023-01035-9)
Supplement: Supplementary file 4 — Supplementary Data 1 [file 42004_2023_1035_MOESM4_ESM.xlsx]

## Sheet: Fluorimeter Data (Fig 3b)
Wavelenght	no catD	no catD	no catD	catD	catD	catD		Mean	Standard Deviation	Mean	Standard Deviation
505	15803.5	16643.2	14427.9	61347.5	73723.9	59061.8		15624.9	1118.43	64711.1	7888.58
506	16288.2	17163.7	14666.2	63740.6	75096.6	61086.8		16039.4	1267.2	66641.3	7441.75
507	17012.1	17932.7	15103.8	66913.9	77014.1	63653.7		16682.9	1442.9	69193.9	6965.93
508	17652.8	18588.6	15534.9	69586.2	78783.2	65786.4		17258.8	1564.54	71385.3	6682.57
509	18074	19055.4	15854.1	71269.6	80219.8	67143.7		17661.2	1640.1	72877.7	6684.74
510	18507.2	19433.6	16176	72380	81241.4	68086.5		18038.9	1678.52	73902.6	6708.33
511	18715.5	19700.7	16360.8	72776.8	81613.3	68437.1		18259	1716.13	74275.7	6714.76
512	18816.4	19808.6	16443.6	72739.4	81463.7	68166.7		18356.2	1729.1	74123.3	6755.67
513	18741.5	19721.9	16394.4	72051.6	80697.2	67466.6		18285.9	1709.88	73405.1	6718.39
514	18550.8	19528.1	16233.4	70738.4	79210.9	66281.2		18104.1	1692.16	72076.9	6567.94
515	18275.7	19266.3	16033.4	69284.8	77629.5	64869.9		17858.5	1656.33	70594.7	6479.86
516	17903.8	18831	15664	67353.1	75355.9	62925.9		17466.2	1628.19	68545	6300.13
517	17385.3	18275.3	15185.9	65010.1	72721.5	60779.9		16948.9	1590.3	66170.5	6054.77
518	16856.7	17758.3	14788.5	62852.4	70349.4	58727.5		16467.8	1522.63	63976.4	5891.95
519	16246.1	17104.4	14258.1	60225.1	67480.7	56312		15869.5	1460.05	61339.3	5667.09
520	15632	16481.9	13705	57796.6	64630.4	53931.9		15273	1422.83	58786.3	5417.5
521	15054.5	15855.9	13201.9	55319.6	62008.6	51709.9		14704.1	1361.26	56346	5225.51
522	14351.2	15118.4	12607.6	52504.3	58709.1	49018.9		14025.7	1286.64	53410.8	4908.3
523	13720.6	14412.4	12059.9	50058.6	55966.9	46735.2		13397.6	1209.07	50920.2	4675.79
524	13122.8	13804.8	11550.1	47788.1	53459	44665.9		12825.9	1156.32	48637.7	4457.68
525	12393.9	13054.4	10902.5	45057.3	50428	42063.4		12116.9	1102.36	45849.6	4238.24
526	11781	12427.6	10407.1	42860.8	47898.5	39981.9		11538.6	1031.83	43580.4	4007.07
527	11281.8	11907.2	9951.87	40947.9	45786.2	38244.3		11047	998.587	41659.5	3820.97
528	10693.7	11260.2	9414.6	38761.4	43324.2	36177.5		10456.2	945.441	39421	3618.75
529	10191.9	10707.3	8944.17	36843.8	41171.3	34405.5		9947.79	906.569	37473.5	3426.55
530	9737.65	10237	8534.59	35183.2	39322.7	32863.2		9503.08	875.105	35789.7	3272.18
531	9261	9693.57	8113.89	33378.1	37301.4	31189.2		9022.82	816.329	33956.2	3096.82
532	8815.67	9248.13	7727.63	31859.6	35631.3	29735.8		8597.14	783.452	32408.9	2985.87
533	8445.11	8873.02	7395.3	30541.2	34134.1	28542.5		8237.81	760.355	31072.6	2833.4
534	8044.83	8447.33	7067.49	29121.8	32548.8	27193.3		7853.22	709.596	29621.3	2712.44
535	7731.14	8128.37	6806.13	28046	31350.6	26246		7555.21	678.447	28547.5	2589.02
536	7453	7813.17	6522.09	27011.9	30259.3	25225.5		7262.75	666.236	27498.9	2552
537	7126.05	7510.32	6275.89	25934.8	29025.7	24225.9		6970.76	631.698	26395.5	2432.83
538	6891.09	7266.5	6066.78	25078.3	28054.1	23423.9		6741.46	613.693	25518.8	2346.29
539	6669.84	6984.65	5840.41	24277.1	27126.7	22677.6		6498.3	591.092	24693.8	2253.66
540	6385.83	6730.81	5605.67	23337.5	26140.5	21838.9		6240.77	576.425	23772.3	2183.51
541	6204.07	6547.94	5459.19	22686.2	25452.1	21225.5		6070.4	556.551	23121.3	2146.65
542	6040.14	6326.75	5305.14	22048.4	24661.6	20588.2		5890.68	526.951	22432.7	2063.72
543	5829.98	6112.25	5126.45	21298.8	23815.3	19936.1		5689.56	507.679	21683.4	1968
544	5671.33	5955.57	4977.01	20714.5	23151.2	19326.1		5534.64	503.401	21063.9	1936.34
545	5489.42	5767.7	4817.52	20068	22386.4	18730		5358.21	488.486	20394.8	1849.96
546	5302.62	5576.97	4658.14	19327.7	21592.4	18041.2		5179.24	471.672	19653.8	1797.95
547	5135.15	5405.06	4505.74	18739.2	20951.3	17541		5015.31	461.483	19077.2	1730.06
548	4957.1	5220.03	4375.45	18114.6	20281.4	16973.6		4850.86	432.197	18456.6	1680.22
549	4786.12	5044.28	4188.28	17483	19525.6	16316.4		4672.89	439.09	17775	1624.37
550	4625.24	4876.35	4082.09	16874.8	18929.6	15832.2		4527.89	405.982	17212.2	1576
551	4477.46	4700.79	3922.57	16259.5	18163.5	15187.3		4366.94	400.707	16536.7	1507.38
552	4292.25	4500.55	3775.48	15565.5	17417	14534.1		4189.42	373.311	15838.9	1460.79
553	4157.67	4354.83	3657.23	15020	16823.7	14027.7		4056.58	359.623	15290.5	1417.47
554	3967.43	4181.22	3495.54	14359.1	16076.5	13414.1		3881.4	350.845	14616.6	1349.79
555	3791.57	3998.6	3343.95	13694.1	15335.2	12807.7		3711.37	334.609	13945.7	1282.42
556	3665.67	3842.13	3235.99	13199.1	14761.4	12318.9		3581.26	311.761	13426.5	1237.04
557	3513.53	3672.11	3089.45	12628.2	14101.2	11798.6		3425.03	301.244	12842.7	1166.19
558	3345.81	3511.1	2949.02	11998.6	13450.8	11221.2		3268.64	288.878	12223.5	1131.68
559	3218.57	3376.36	2817.4	11546.1	12922.6	10785.7		3137.44	288.176	11751.5	1083.13
560	3057.83	3219.59	2686.56	10969.7	12277.2	10278.8		2987.99	273.293	11175.3	1014.92
561	2918.01	3051.46	2562.65	10417.3	11630.1	9718.84		2844.04	252.66	10588.7	967.071
562	2792.35	2929.3	2451.18	9980.06	11156.4	9315.66		2724.28	246.226	10150.7	932.151
563	2648.97	2790.24	2330.52	9479.45	10574.7	8848.88		2589.91	235.481	9634.34	873.265
564	2523.72	2652.28	2239.51	9028.12	10101.3	8433.15		2471.84	211.219	9187.52	845.417
565	2418.39	2546.8	2127.03	8617.43	9664.03	8044.14		2364.07	215.094	8775.2	821.389
566	2294.65	2416.4	2030.2	8156.55	9121.49	7616.83		2247.08	197.445	8298.29	762.282
567	2193.93	2298.03	1939.89	7781.78	8685.08	7297		2143.95	184.226	7921.29	704.48
568	2103.63	2202.63	1837.86	7429.07	8314.47	6957.77		2048.04	188.633	7567.1	688.804
569	1987.28	2079.25	1754.05	7019.96	7853.01	6571.11		1940.19	167.633	7148.03	650.475
570	1897.64	1999.23	1663.49	6716.98	7512.09	6271.25		1853.45	172.175	6833.44	628.565
571	1810.35	1897.67	1595.42	6417.13	7203.48	5994.37		1767.81	155.548	6538.33	613.601
572	1723.71	1802.05	1516.62	6097.68	6829.03	5668.58		1680.79	147.476	6198.43	586.748
573	1636.15	1713.82	1444.89	5820.83	6514.37	5441.66		1598.29	138.404	5925.62	543.978
574	1566.69	1647.8	1386.72	5546.85	6239.6	5205.73		1533.74	133.626	5664.06	526.804
575	1495.91	1570.16	1319.39	5295.66	5921.32	4934.51		1461.82	128.813	5383.83	499.279
576	1430.65	1498.24	1265.52	5049.16	5644.85	4730.39		1398.14	119.718	5141.47	464.165
577	1366.82	1448.45	1203.17	4866.88	5413.06	4530.59		1339.48	124.903	4936.85	445.378
578	1304.97	1369.67	1155.65	4635.5	5174.51	4321.91		1276.77	109.764	4710.64	431.238
579	1260.99	1314.64	1110.13	4451.24	4976.18	4165.52		1228.59	106.039	4530.98	411.169
580	1199.87	1270.14	1062.03	4272.15	4752.65	3979.59		1177.35	105.867	4334.8	390.319
581	1146.46	1198.79	1016.85	4082.81	4544.16	3788.07		1120.7	93.6685	4138.35	381.09
582	1102.86	1158.33	982.128	3941.93	4395.11	3653.04		1081.11	90.0919	3996.69	374.054
583	1057.14	1107.7	938.933	3754.53	4209.29	3520.48		1034.59	86.6129	3828.1	350.249
584	1018.84	1059	903.016	3624.81	4034.43	3366.81		993.618	80.9927	3675.35	336.663
585	982.895	1027.49	875.406	3501.89	3911.28	3266.55		961.93	78.1794	3559.91	326.256
586	951.14	991.055	829.112	3385.01	3765.9	3153.3		923.769	84.3698	3434.73	309.313
587	909.621	950.613	804.668	3242.31	3608.09	3036.44		888.301	75.2722	3295.61	289.527
588	877.447	923.184	777.798	3129.97	3487.96	2918.47		859.476	74.3403	3178.8	287.87
589	849.754	886.833	748.295	3014.93	3366.98	2806.13		828.294	71.7189	3062.68	283.456
590	814.039	859.983	711.847	2898.64	3236.47	2724.74		795.29	75.8269	2953.28	260.202
591	781.382	823.235	696.963	2805.75	3132.3	2603.88		767.193	64.3206	2847.31	266.65
592	750.08	801.486	669.303	2691.93	3023.64	2521.64		740.29	66.6331	2745.74	255.291
593	724.242	772.988	652.371	2612.76	2895.42	2429.99		716.534	60.6768	2646.05	234.495
594	711.54	743.952	631.33	2524.92	2835.76	2350.4		695.607	57.9769	2570.36	245.851
595	681.149	715.037	603.78	2430.01	2712.35	2249.76		666.655	57.027	2464.04	233.164
596	660.074	690.492	577.281	2340.42	2615.17	2193.01		642.616	58.5899	2382.86	214.258
597	639.35	671.074	565.18	2253.83	2544.49	2105.12		625.201	54.3463	2301.15	223.475
598	610.827	646.075	538.695	2163.46	2425.74	2030.61		598.532	54.7356	2206.6	201.068
599	590.571	612.362	518.809	2101.91	2343.81	1968.18		573.914	48.9503	2137.97	190.395
600	569.034	605.893	505.117	2028.17	2267.41	1895.32		560.015	50.9898	2063.63	188.563
601	554.424	576.572	492.796	1943.58	2178.45	1823.35		541.264	43.4108	1981.79	180.609
602	533.377	553.978	466.819	1872.73	2097.88	1754.4		518.058	45.5541	1908.34	174.487
603	516.629	538.102	461.643	1816.89	2026.41	1688.18		505.458	39.4346	1843.83	170.719
604	485.028	509.013	436.641	1724.18	1928.97	1624.04		476.894	36.8653	1759.06	155.431
605	468.689	496.381	412.998	1666.6	1861.73	1550.08		459.356	42.4678	1692.8	157.471
606	448.72	478.589	399.048	1607.06	1783.54	1492.37		442.119	40.1793	1627.66	146.67
607	437.043	457.365	387.254	1531.94	1721.38	1432.19		427.221	36.0728	1561.84	146.894
608	418.869	441.462	376.159	1478.14	1649.51	1379.24		412.163	33.1639	1502.3	136.744
609	402.284	424.364	362.474	1411.38	1584	1316.17		396.374	31.3654	1437.18	135.766
610	386.847	407.111	340.729	1359.89	1525.44	1267.99		378.229	34.0198	1384.44	130.469
611	371.47	393.308	329.292	1312.23	1460.88	1225.88		364.69	32.5421	1333	118.869
612	358.185	372.522	316.316	1250.18	1400.15	1170.65		349.008	29.2052	1273.66	116.539
613	344.113	356.742	301.642	1208.76	1348.94	1112.05		334.166	28.8655	1223.25	119.112
614	333.967	354.546	296.148	1160.68	1303.61	1089.34		328.22	29.6201	1184.54	109.112
615	316.475	332.087	283.108	1112.77	1244.66	1040.9		310.557	25.0201	1132.77	103.343
616	308.142	321.269	268.259	1067.59	1192.47	1001.04		299.223	27.6075	1087.03	97.1837
617	297.343	312.5	266.832	1024.72	1150.18	964.223		292.225	23.2602	1046.37	94.8516
618	285.372	295.486	250.933	990.888	1103.16	918.017		277.264	23.357	1004.02	93.2682
619	271.56	285.817	240.263	951.627	1066.57	890.473		265.88	23.3021	969.557	89.4072
620	261.941	277.716	232.896	918.864	1032.05	864.742		257.518	22.7351	938.551	85.3723
621	253.923	260.953	224.137	876.038	974.629	825.516		246.338	19.545	892.061	75.8368
622	241.714	254.687	216.321	841.648	958.112	798.187		237.574	19.5152	865.982	82.6929
623	232.216	245.332	206.754	823.573	926.307	759.655		228.101	19.6155	836.512	84.076
624	221.256	233.466	192.389	788.073	881.846	729.318		215.704	21.0939	799.746	76.931
625	218.321	226.002	195.523	756.076	853.863	711.508		213.282	15.852	773.816	72.8166
626	209.035	222.284	184.118	722.52	812.768	682.161		205.146	19.378	739.15	66.8727
627	202.584	208.858	184.936	693.072	782.05	646.979		198.793	12.4035	707.367	68.6608
628	195.277	200.318	170.89	673.025	755.031	633.978		188.828	15.7382	687.345	61.7839
629	185.432	194.643	165.812	643.339	729.235	610.956		181.962	14.7253	661.177	61.1238
630	175.746	190.786	162.161	626.234	685.768	577.334		176.231	14.3187	629.779	54.3038
631	172.095	178.504	157.49	595.266	671.465	560.436		169.363	10.7701	609.056	56.7845
632	164.349	174.026	147.442	575.909	641.41	533.24		161.939	13.4549	583.52	54.4851
633	156.092	165.272	141.739	548.53	607.17	515.583		154.368	11.8609	557.094	46.3903
634	155.796	161.047	136.466	519.359	588.677	495.367		151.103	12.9451	534.468	48.4551
635	147.028	152.49	130.267	506.595	565.45	476.709		143.262	11.5803	516.251	45.1517
636	142.426	147.444	125.056	488.996	551.506	454.679		138.309	11.7482	498.394	49.0928
637	134.527	143.522	119.127	471.305	528.474	438.9		132.392	12.3368	479.56	45.3539
638	129.63	136.591	118.207	448.567	501.708	421.834		128.143	9.28181	457.37	40.6581
639	125.129	131.853	112.332	424.724	481.854	406.859		123.105	9.91669	437.812	39.1732
640	119.003	126.848	106.416	419.517	469.134	392.859		117.422	10.3073	427.17	38.7091
641	113.338	125.001	105.691	399.046	452.373	374.92		114.677	9.72435	408.78	39.6333
642	112.765	119.035	104.224	385.978	427.855	367.892		112.008	7.43446	393.908	30.7581
643	110.323	115.966	99.603	377.061	416.665	347.525		108.631	8.31173	380.417	34.692
644	105.871	110.795	97.631	353.497	400.765	338.334		104.766	6.65124	364.199	32.5623
645	104.061	111.021	94.193	346.964	394.276	321.378		103.092	8.45577	354.206	36.9847
646	98.127	102.862	90.872	333.173	376.82	319.408		97.287	6.03898	343.134	29.9741
647	99.301	101.05	87.009	319.697	355.892	307.966		95.7867	7.65182	327.852	24.982
648	93.762	97.951	85.129	314.642	353.651	294.942		92.2807	6.53809	321.078	29.879
649	93.153	95.134	86.287	298.707	335.065	285.344		91.5247	4.64284	306.372	25.7315
650	90.548	91.388	83.863	291.792	326.328	273.869		88.5997	4.12352	297.33	26.6643

## Sheet: Activation (Fig 3a)
Time	CD	CD	CD	CD + peps	CD + peps	CD + peps	no CD	no CD	no CD	Mean	Standard Deviation	Mean	Standard Deviation	Mean	Standard Deviation
min	RFU	RFU	RFU	RFU	RFU	RFU	RFU	RFU	RFU	Statistics On Rows of B"CD":D"CD"	Statistics On Rows of B"CD":D"CD"	Statistics On Rows of E"CD + peps":G"CD + peps"	Statistics On Rows of E"CD + peps":G"CD + peps"	Statistics On Rows of H"-CD":J"-CD"	Statistics On Rows of H"-CD":J"-CD"
0.5	1027	1123	1015	347	281	276	281	320	276	1055	59.1946	301.333	39.6274	292.333	24.0901
1	1212	1326	1208	348	281	276	281	321	275	1248.67	67.0025	301.667	40.2037	292.333	25.0067
1.5	1405	1541	1404	346	280	275	279	317	273	1450	78.8099	300.333	39.6274	289.667	23.8607
2	1585	1751	1594	344	279	273	278	318	273	1643.33	93.3506	298.667	39.3743	289.667	24.6644
2.5	1768	1958	1782	344	278	273	277	315	271	1836	105.887	298.333	39.6274	287.667	23.8607
3	1944	2167	1977	344	277	273	275	313	271	2029.33	120.359	298	39.8873	286.333	23.1805
3.5	2116	2368	2153	341	277	273	275	312	271	2212.33	136.075	297	38.1576	286	22.6053
4	2287	2576	2342	342	277	272	274	310	269	2401.67	153.461	297	39.0513	284.333	22.3681
4.5	2454	2772	2518	341	277	273	274	310	269	2581.33	168.194	297	38.1576	284.333	22.3681
5	2608	2971	2692	342	277	272	275	309	268	2757	190.029	297	39.0513	284	21.9317
5.5	2759	3152	2860	341	277	274	274	308	267	2923.67	204.089	297.333	37.8462	283	21.9317
6	2911	3335	3020	342	278	271	273	307	266	3088.67	220.183	297	39.128	282	21.9317
6.5	3052	3501	3180	341	277	273	273	309	268	3244.33	231.31	297	38.1576	283.333	22.3681
7	3186	3662	3322	341	277	272	272	306	265	3390	245.177	296.667	38.4751	281	21.9317
7.5	3318	3820	3477	340	277	273	271	305	267	3538.33	256.559	296.667	37.581	281	20.8806
8	3450	3969	3613	339	278	272	271	304	265	3677.33	265.414	296.333	37.072	280	21
8.5	3570	4123	3751	339	278	273	270	304	265	3814.67	281.944	296.667	36.7469	279.667	21.2211
9	3683	4258	3881	340	278	273	272	305	265	3940.67	292.107	297	37.3229	280.667	21.362
9.5	3789	4403	4009	340	278	271	271	304	263	4067	311.082	296.333	37.9781	279.333	21.7332
10	3889	4526	4132	338	276	273	270	304	264	4182.33	321.469	295.667	36.6924	279.333	21.5716
10.5	4001	4648	4247	340	276	270	271	303	263	4298.67	326.58	295.333	38.7986	279	21.166
11	4089	4776	4356	337	276	271	271	304	265	4407	346.328	294.667	36.7469	280	21
11.5	4183	4886	4452	338	276	270	273	302	264	4507	354.713	294.667	37.6475	279.667	19.8578
12	4271	5018	4564	338	276	271	271	303	266	4617.67	376.381	295	37.3229	280	20.0749
12.5	4364	5114	4649	338	277	269	270	303	265	4709	378.583	294.667	37.7403	279.333	20.6478
13	4443	5232	4751	337	277	269	272	302	264	4808.67	397.649	294.333	37.1663	279.333	20.0333
13.5	4528	5321	4841	338	278	270	271	302	264	4896.67	399.42	295.333	37.1663	279	20.2237
14	4605	5432	4926	339	276	272	273	302	264	4987.67	416.934	295.667	37.581	279.667	19.8578
14.5	4667	5515	5004	338	277	271	269	303	265	5062	426.965	295.333	37.072	279	20.8806
15	4744	5598	5085	337	277	270	273	302	264	5142.33	429.877	294.667	36.8284	279.667	19.8578
15.5	4816	5694	5161	338	276	272	271	302	265	5223.67	442.342	295.333	37.0045	279.333	19.8578
16	4875	5772	5225	337	277	271	271	301	263	5290.67	452.091	295	36.4966	278.333	20.0333
16.5	4940	5862	5303	338	276	271	270	303	263	5368.33	464.459	295	37.3229	278.667	21.362
17	4995	5925	5365	338	276	270	269	302	262	5428.33	468.224	294.667	37.6475	277.667	21.362
17.5	5064	6007	5432	336	274	271	271	300	264	5501	475.272	293.667	36.6924	278.333	19.0875
18	5117	6057	5486	336	276	272	271	301	264	5553.33	473.604	294.667	35.8516	278.667	19.6554
18.5	5179	6140	5556	338	276	271	270	300	263	5625	484.201	295	37.3229	277.667	19.6554
19	5225	6197	5609	338	276	270	270	301	263	5677	489.555	294.667	37.6475	278	20.2237
19.5	5292	6260	5671	338	276	271	270	301	263	5741	487.782	295	37.3229	278	20.2237
20	5344	6333	5722	336	276	271	270	300	264	5799.67	499.053	294.333	36.1709	278	19.2873
20.5	5387	6372	5772	336	278	270	269	301	262	5843.67	496.395	294.667	36.0185	277.333	20.7926
21	5431	6452	5820	335	275	271	268	301	262	5901	515.297	293.667	35.8516	277	21
21.5	5479	6509	5865	337	278	271	269	302	263	5951	520.358	295.333	36.2537	278	21
22	5527	6563	5919	337	277	271	269	301	263	6003	523.083	295	36.4966	277.667	20.4287
22.5	5566	6597	5956	337	279	270	269	301	262	6039.67	520.567	295.333	36.3639	277.333	20.7926
23	5617	6667	6006	338	277	272	269	300	264	6096.67	530.839	295.667	36.7469	277.667	19.5021
23.5	5639	6707	6044	336	278	272	269	301	264	6130	539.169	295.333	35.3459	278	20.0749
24	5680	6750	6086	337	277	270	268	301	262	6172	540.159	294.667	36.8284	277	21
24.5	5717	6802	6125	339	277	271	268	300	262	6214.67	548.029	295.667	37.6475	276.667	20.4287
25	5740	6861	6145	337	277	272	269	300	262	6248.67	567.645	295.333	36.1709	277	20.2237
25.5	5783	6899	6194	337	278	270	267	300	262	6292	564.417	295	36.5924	276.333	20.6478
26	5810	6935	6213	338	278	272	268	301	261	6319.33	569.988	296	36.4966	276.667	21.362
26.5	5844	6976	6257	336	278	271	267	298	261	6359	572.852	295	35.6791	275.333	19.8578
27	5870	6992	6286	338	278	271	267	300	262	6382.67	567.212	295.667	36.8284	276.333	20.6478
27.5	5902	7052	6327	336	277	272	268	299	262	6427	581.485	295	35.5949	276.333	19.8578
28	5910	7066	6360	338	279	271	266	299	262	6445.33	582.705	296	36.5924	275.667	20.306
28.5	5943	7116	6391	338	278	270	270	299	261	6483.33	591.926	295.333	37.1663	276.667	19.8578
29	5961	7152	6414	337	278	271	268	299	262	6509	601.156	295.333	36.2537	276.333	19.8578
29.5	5973	7177	6426	336	278	271	268	299	261	6525.33	608.115	295	35.6791	276	20.2237
30	5996	7220	6461	337	278	271	266	299	261	6559	617.857	295.333	36.2537	275.333	20.6478
30.5	6016	7239	6477	338	279	270	267	299	260	6577.33	617.643	295.667	36.9369	275.333	20.7926
31	6050	7267	6512	336	278	271	267	297	260	6609.67	614.35	295	35.6791	274.667	19.6554
31.5	6069	7273	6525	335	278	271	267	299	261	6622.33	607.873	294.667	35.1046	275.667	20.4287
32	6086	7319	6552	337	277	270	267	299	260	6652.33	622.593	294.667	36.8284	275.333	20.7926
32.5	6096	7329	6582	336	278	270	266	299	261	6669	621.087	294.667	36.0185	275.333	20.6478
33	6116	7344	6603	337	278	270	267	298	259	6687.67	618.363	295	36.5924	274.667	20.5994
33.5	6139	7394	6610	338	278	271	267	298	261	6714.33	633.972	295.667	36.8284	275.333	19.8578
34	6141	7395	6618	335	278	269	265	297	260	6718	632.953	294	35.7911	274	20.0749
34.5	6161	7428	6646	335	278	269	266	297	259	6745	639.275	294	35.7911	274	20.2237
35	6169	7440	6655	336	277	269	267	297	260	6754.67	641.335	294	36.5924	274.667	19.6554
35.5	6189	7465	6680	336	278	270	267	297	259	6778	643.62	294.667	36.0185	274.333	20.0333
36	6211	7466	6693	336	278	269	266	297	260	6790	633.098	294.333	36.3639	274.333	19.8578
36.5	6221	7511	6713	336	278	268	266	297	260	6815	651.021	294	36.7151	274.333	19.8578
37	6224	7502	6719	335	278	269	265	296	259	6815	644.386	294	35.7911	273.333	19.8578
37.5	6240	7513	6742	336	279	268	265	296	258	6831.67	641.219	294.333	36.5011	273	20.2237
38	6253	7548	6752	335	279	269	266	296	258	6851	653.152	294.333	35.5715	273.333	20.0333
38.5	6253	7548	6759	336	277	268	266	296	259	6853.33	652.633	293.667	36.9369	273.667	19.6554
39	6270	7583	6773	334	277	268	264	296	258	6875.33	662.455	293	35.7911	272.667	20.4287
39.5	6280	7590	6773	335	278	268	266	296	260	6881	661.644	293.667	36.1432	274	19.2873
40	6294	7608	6796	334	280	268	263	295	257	6899.33	663.067	294	35.1568	271.667	20.4287
40.5	6291	7601	6802	333	278	268	264	294	257	6898	660.255	293	35	271.667	19.6554
41	6315	7627	6809	334	277	268	264	297	258	6917	662.634	293	35.7911	273	21
41.5	6309	7621	6828	334	279	267	265	294	259	6919.33	660.751	293.333	35.7258	272.667	18.7172
42	6322	7632	6833	334	278	268	265	294	257	6929	660.255	293.333	35.5715	272	19.4679
42.5	6329	7653	6840	335	278	267	265	296	259	6940.67	667.716	293.333	36.5011	273.333	19.8578
43	6331	7668	6841	333	276	268	265	295	258	6946.67	674.734	292.333	35.4448	272.667	19.6554
43.5	6334	7678	6859	333	276	268	264	293	259	6957	677.338	292.333	35.4448	272	18.3576
44	6349	7684	6850	334	278	267	264	295	258	6961	674.386	293	35.9305	272.333	19.8578
44.5	6351	7685	6855	333	277	268	264	293	258	6963.67	673.606	292.667	35.2184	271.667	18.7172
45	6350	7677	6860	334	278	267	264	295	257	6962.33	669.393	293	35.9305	272	20.2237
45.5	6364	7707	6871	334	276	267	264	293	257	6980.67	678.183	292.333	36.3639	271.333	19.0875
46	6359	7682	6879	333	277	268	263	293	258	6973.33	666.526	292.667	35.2184	271.333	18.9297
46.5	6369	7711	6871	333	275	265	265	294	256	6983.67	678.057	291	36.7151	271.667	19.8578
47	6375	7713	6885	334	277	268	263	293	258	6991	675.269	293	35.7911	271.333	18.9297
47.5	6375	7725	6885	331	277	267	264	293	256	6995	681.689	291.667	34.4287	271	19.4679
48	6370	7728	6894	331	277	266	262	292	256	6997.33	684.872	291.333	34.7899	270	19.2873
48.5	6370	7733	6897	331	276	266	263	293	256	7000	687.313	291	35	270.667	19.6554
49	6379	7740	6899	331	274	266	263	293	257	7006	686.78	290.333	35.4448	271	19.2873
49.5	6380	7709	6898	332	277	266	262	293	257	6995.67	669.861	291.667	35.3601	270.667	19.5021
50	6388	7736	6900	331	276	266	262	292	255	7008	680.459	291	35	269.667	19.6554
50.5	6370	7717	6901	331	276	267	262	293	257	6996	678.506	291.333	34.6458	270.667	19.5021
51	6377	7730	6893	331	277	265	262	292	254	7000	682.817	291	35.1568	269.333	20.0333
51.5	6373	7726	6899	329	275	265	261	291	255	6999.33	682.057	289.667	34.4287	269	19.2873
52	6390	7735	6893	331	276	266	262	292	255	7006	679.583	291	35	269.667	19.6554
52.5	6378	7738	6903	328	275	265	261	292	254	7006.33	685.863	289.333	33.8575	269	20.2237
53	6375	7745	6900	330	275	265	262	290	256	7006.67	691.201	290	35	269.333	18.1475
53.5	6380	7740	6902	329	275	265	261	291	255	7007.33	686.091	289.667	34.4287	269	19.2873
54	6368	7728	6900	329	276	265	262	291	254	6998.67	685.348	290	34.2199	269	19.4679
54.5	6376	7737	6903	329	273	265	262	290	255	7005.33	686.247	289	34.8712	269	18.5203
55	6376	7729	6903	329	273	265	261	290	255	7002.67	681.984	289	34.8712	268.667	18.7172
55.5	6374	7737	6891	328	275	264	261	290	255	7000.67	688.086	289	34.2199	268.667	18.7172
56	6370	7723	6891	328	276	266	261	291	255	6994.67	682.431	290	33.2866	269	19.2873
56.5	6374	7737	6885	329	274	264	261	290	252	6998.67	688.573	289	35	267.667	19.8578
57	6368	7733	6894	329	274	265	260	289	254	6998.33	688.455	289.333	34.6458	267.667	18.7172
57.5	6361	7739	6880	326	274	263	261	290	254	6993.33	695.956	287.667	33.6502	268.333	19.0875
58	6362	7726	6891	327	273	264	259	289	253	6993	687.697	288	34.0735	267	19.2873
58.5	6364	7722	6880	327	275	265	259	289	253	6988.67	685.491	289	33.2866	267	19.2873
59	6365	7738	6875	327	274	264	259	290	255	6992.67	694.022	288.333	33.8575	268	19.1572
59.5	6358	7733	6885	328	274	265	259	288	252	6992	693.717	289	34.0735	266.333	19.0875
60	6365	7732	6874	327	274	263	260	288	252	6990.33	690.885	288	34.2199	266.667	18.9033
60.5	6353	7724	6884	326	272	264	259	289	253	6987	691.279	287.333	33.7244	267	19.2873

## Sheet: Activation in serum (Fig 3c)
Condition	RFU n=1	RFU n=2	RFU n=3	Mean	Standard Deviation
Buffer	32	32	32	32	0
10 % FBS	79	61	71	70.3333	9.0185
Probe + NaOAc buffer	453	490	510	484.333	28.9194
Probe + 10 % FBS	1340	1478	1472	1430	78
Probe + NaOAc buffer + CatD	9800	8835	8282	8972.33	768.262
Probe + 10 % FBS + CatD	8477	10160	8740	9125.67	905.36

## Sheet: Activation serum full (Fig 3c)
Time (min)	pH 4 P	pH 4 P	pH 4 P	pH 4 P+E	pH 4 P+E	pH 4 P+E	FBS P	FBS P	FBS P	FBS P+E	FBS P+E	FBS P+E	B	B	B	10%FBS	10%FBS	10%FBS
0.5	322	352	373	3377	3610	3786	989	1297	1417	2747	3026	3395	32	33	33	68	52	61
1	322	353	375	5537	5396	5362	991	1301	1424	4617	5020	5672	32	33	33	68	52	61
1.5	323	356	378	6555	6197	6027	994	1307	1430	5880	6396	7135	32	33	33	68	52	61
2	327	358	380	7140	6657	6446	995	1313	1436	6650	7341	8003	32	33	33	68	52	62
2.5	328	360	380	7494	6989	6710	1000	1319	1435	7114	7937	8458	33	32	33	64	52	62
3	329	361	381	7795	7208	6911	1004	1319	1441	7398	8367	8748	32	33	33	65	53	63
3.5	330	363	385	7989	7407	7070	1002	1322	1443	7540	8625	8909	32	33	33	65	54	61
4	332	364	384	8151	7540	7176	1010	1328	1448	7661	8860	9041	32	33	33	65	52	62
4.5	333	367	384	8313	7645	7273	1008	1329	1452	7725	8997	9103	32	33	32	66	52	62
5	335	367	386	8414	7749	7349	1016	1336	1457	7794	9122	9197	32	32	33	64	52	62
5.5	335	366	386	8538	7809	7428	1015	1336	1458	7822	9231	9232	32	33	32	65	53	63
6	334	368	387	8620	7916	7467	1020	1342	1464	7877	9285	9281	32	32	32	64	52	62
6.5	338	368	389	8722	7974	7551	1023	1345	1470	7899	9376	9331	33	33	33	64	52	62
7	337	371	391	8776	8038	7592	1025	1349	1475	7926	9395	9346	32	33	33	65	53	62
7.5	339	371	390	8870	8102	7638	1030	1352	1475	7949	9460	9398	31	32	33	65	53	62
8	340	373	393	8921	8167	7695	1032	1359	1476	7951	9477	9392	32	33	33	66	53	62
8.5	342	373	394	8985	8222	7725	1034	1358	1484	7991	9547	9446	32	32	33	65	53	63
9	342	375	393	9062	8248	7782	1035	1365	1486	7987	9548	9443	32	33	33	65	54	62
9.5	345	378	395	9090	8315	7813	1039	1366	1492	8012	9576	9489	32	33	33	65	53	63
10	346	378	397	9172	8331	7856	1043	1370	1330	8007	9607	9488	31	33	33	65	52	62
10.5	347	378	398	9223	8388	7859	1046	1376	1333	8045	9622	9499	32	33	32	65	54	62
11	348	379	399	9277	8406	7913	1046	1379	1338	8030	9650	9543	33	32	33	66	53	63
11.5	350	382	400	9288	8452	7927	1053	1384	1343	8041	9676	9533	32	32	33	65	53	63
12	349	382	402	9351	8463	7968	1055	1389	1348	8068	9697	9579	31	34	33	65	53	64
12.5	351	383	403	9384	8494	7999	1057	1393	1346	8059	9690	9582	32	33	33	66	54	63
13	351	384	403	9428	8541	8022	1061	1397	1354	8092	9726	9604	32	33	32	67	53	63
13.5	354	386	407	9454	8535	8044	1061	1401	1356	8103	9720	9582	33	33	33	66	54	63
14	355	387	406	9486	8581	8061	1066	1405	1362	8113	9736	8440	32	33	34	66	54	63
14.5	356	389	409	9523	8585	8088	1068	1407	1367	8102	9762	8441	31	32	33	66	54	63
15	357	390	409	9550	8629	8086	1067	1413	1370	8137	9780	8446	31	33	33	67	54	63
15.5	359	391	411	9579	8620	8129	1076	1419	1373	8128	9787	8474	32	34	32	66	53	62
16	359	392	412	9567	8657	8112	1077	1420	1376	8138	9804	8468	32	32	33	66	54	63
16.5	361	393	415	9617	8660	8142	1083	1427	1381	8155	9811	8504	32	32	32	67	54	63
17	363	395	417	9613	8675	8154	1082	1431	1384	8150	9792	8517	32	33	32	66	54	63
17.5	364	396	416	9638	8705	8172	1089	1436	1389	8173	9832	8524	31	32	33	67	55	63
18	365	398	419	9674	8697	8181	1090	1440	1390	8182	9829	8523	31	33	33	67	54	64
18.5	365	399	417	9689	8729	8187	1097	1444	1208	8187	9826	8554	32	33	33	68	54	64
19	366	399	421	9709	8715	8202	1094	1445	1210	8175	9855	8559	32	32	33	67	54	64
19.5	368	402	421	9724	8748	8198	1099	1453	1215	8206	9867	8561	32	32	32	67	54	64
20	369	403	423	9747	8737	8226	1105	1459	1215	8195	9864	8578	32	32	32	68	54	65
20.5	371	404	423	9726	8769	8221	1103	1460	1220	8203	9886	8593	31	33	33	68	54	63
21	373	406	425	9763	8760	8249	1111	1465	1220	8217	9885	8595	32	33	32	67	54	64
21.5	374	406	426	9759	8763	8250	1113	1473	1226	8214	9855	8599	32	32	33	67	56	64
22	375	407	425	9770	8779	8251	1113	1473	1227	8224	9882	8600	31	33	33	68	55	64
22.5	375	408	429	9779	8782	8262	1116	1477	1231	8230	9885	8587	31	32	33	68	55	64
23	375	410	429	9796	8813	8273	1123	1483	1234	8246	9880	8611	32	33	33	68	54	64
23.5	378	411	430	9812	8792	8279	1121	1484	1237	8235	9901	8600	32	32	33	68	54	63
24	379	412	431	9814	8804	8276	1127	1492	1239	8263	9903	8605	31	33	33	69	54	65
24.5	378	413	433	9825	8804	8290	1130	1495	1244	8256	9897	8629	32	32	33	68	55	65
25	383	414	434	9813	8824	8285	1134	1500	1247	8260	9916	8638	32	33	33	69	55	64
25.5	383	415	435	9833	8815	8297	1135	1507	1250	8275	9923	8637	32	33	32	69	55	64
26	383	417	439	9825	8824	8310	1142	1509	1252	8274	9904	8655	32	33	33	70	55	65
26.5	387	418	440	9864	8858	8318	1145	1516	1257	8301	9942	8663	32	32	33	70	55	65
27	388	422	439	9865	8838	8322	1144	1521	1259	8288	9926	8644	32	33	32	70	56	65
27.5	390	422	440	9872	8861	8320	1150	1525	1262	8317	9937	8675	32	33	33	70	56	64
28	389	422	442	9882	8871	8327	1151	1527	1267	8305	9938	8659	32	33	33	70	56	64
28.5	391	425	443	9883	8872	8315	1151	1532	1273	8320	9966	8671	33	33	33	70	55	64
29	392	425	444	9891	8843	8344	1158	1535	1273	8302	9960	8676	33	32	32	71	55	64
29.5	395	424	446	9862	8879	8338	1162	1541	1277	8310	9969	8661	32	32	34	70	56	66
30	395	426	446	9886	8864	8342	1165	1546	1281	8331	9974	8695	31	33	32	70	56	65
30.5	396	426	451	9878	8867	8338	1165	1547	1283	8322	9948	8704	32	33	32	71	56	65
31	397	429	448	9900	8877	8352	1173	1554	1287	8343	9972	8704	31	33	32	71	55	65
31.5	396	430	451	9908	8870	8353	1170	1419	1289	8345	9959	8683	32	32	33	71	55	64
32	399	432	451	9908	8898	8353	1178	1422	1293	8348	9964	8711	32	33	32	71	56	66
32.5	401	432	453	9907	8900	8364	1176	1424	1297	8339	9980	8692	31	33	33	72	56	66
33	400	433	454	9909	8895	8349	1179	1429	1300	8365	9988	8698	32	33	33	71	56	65
33.5	401	435	453	9913	8867	8370	1186	1433	1305	8350	9983	8705	32	33	32	72	57	66
34	403	437	456	9885	8909	8353	1188	1437	1309	8353	10002	8727	31	33	33	72	56	67
34.5	405	437	456	9923	8890	8367	1192	1442	1313	8373	9996	8721	31	32	33	71	56	65
35	404	438	459	9903	8886	8371	1192	1442	1314	8359	9967	8723	32	32	32	71	56	67
35.5	407	438	460	9912	8906	8372	1200	1447	1317	8396	9998	8732	31	33	33	71	57	66
36	409	442	461	9913	8893	8374	1199	1449	1318	8398	9984	8702	32	32	33	73	57	66
36.5	409	441	461	9917	8905	8362	1204	1456	1326	8401	9991	8728	31	33	32	73	56	67
37	409	442	465	9918	8905	8375	1206	1456	1327	8380	10000	8707	31	32	33	73	57	67
37.5	410	444	462	9917	8911	8352	1209	1462	1331	8402	10017	8732	31	33	33	72	57	66
38	412	446	464	9920	8880	8376	1212	1462	1333	8397	10014	8729	32	33	33	72	57	67
38.5	410	446	465	9898	8914	8355	1214	1469	1339	8396	10018	8732	32	32	32	72	56	67
39	415	446	467	9924	8887	8373	1219	1475	1342	8410	10023	8736	32	33	33	73	57	68
39.5	414	449	468	9900	8920	8366	1221	1477	1341	8418	10004	8746	32	33	33	74	57	68
40	414	449	469	9915	8907	8380	1222	1481	1350	8415	10041	8746	31	33	33	74	58	67
40.5	419	451	470	9908	8909	8368	1222	1486	1347	8425	10018	8714	32	33	33	73	57	68
41	417	453	470	9915	8911	8376	1233	1489	1353	8430	10022	8745	32	34	33	73	57	67
41.5	419	455	472	9919	8900	8384	1230	1489	1357	8418	10045	8723	32	33	32	74	58	67
42	421	453	472	9913	8903	8356	1235	1362	1360	8433	10052	8745	32	33	33	74	58	67
42.5	422	454	474	9917	8879	8377	1241	1360	1364	8420	10052	8743	31	32	32	74	58	68
43	422	456	475	9880	8907	8357	1241	1370	1365	8444	10051	8752	32	32	33	74	59	68
43.5	423	457	474	9912	8880	8373	1246	1373	1369	8435	10077	8754	32	33	33	74	59	68
44	425	458	478	9882	8905	8361	1248	1378	1370	8448	10041	8745	32	33	34	73	58	68
44.5	425	458	478	9908	8894	8363	1251	1380	1378	8445	10071	8744	32	33	33	74	59	68
45	426	459	480	9881	8882	8359	1252	1380	1373	8425	10047	8724	32	33	33	75	58	68
45.5	428	461	480	9885	8881	8349	1252	1385	1380	8436	10059	8736	32	34	33	75	59	68
46	428	464	482	9893	8885	8351	1257	1390	1384	8417	10049	8720	31	33	32	75	58	68
46.5	430	463	483	9879	8879	8339	1258	1392	1383	8446	10060	8732	32	32	33	75	59	67
47	431	464	483	9876	8868	8346	1263	1395	1389	8430	10062	8724	32	34	34	75	59	68
47.5	432	465	487	9883	8893	8347	1267	1398	1395	8454	10091	8749	32	33	32	75	60	69
48	432	468	484	9891	8878	8351	1271	1406	1399	8462	10095	8754	32	33	33	75	59	67
48.5	435	470	487	9870	8875	8348	1272	1404	1394	8464	10074	8750	32	34	33	76	58	68
49	435	469	488	9868	8880	8349	1275	1408	1404	8470	10104	8746	32	33	32	75	59	70
49.5	436	471	489	9876	8900	8347	1278	1410	1406	8463	10094	8728	32	33	32	76	58	68
50	436	472	491	9875	8888	8349	1284	1416	1411	8466	10103	8754	32	33	34	76	59	69
50.5	437	472	491	9884	8880	8344	1282	1415	1414	8446	10097	8731	32	32	33	77	59	68
51	439	472	493	9872	8888	8316	1288	1424	1415	8474	10111	8746	32	33	33	76	59	69
51.5	440	474	493	9882	8865	8333	1292	1423	1421	8450	10120	8746	32	33	34	76	60	69
52	439	475	493	9838	8875	8315	1294	1428	1422	8451	10129	8751	32	32	33	76	59	69
52.5	442	475	494	9864	8860	8340	1300	1431	1428	8467	10138	8760	32	33	33	77	60	70
53	442	476	497	9840	8855	8324	1298	1434	1426	8480	10110	8751	32	33	32	77	59	70
53.5	442	476	499	9848	8855	8315	1304	1435	1434	8476	10142	8755	32	33	33	77	59	70
54	444	479	499	9847	8869	8327	1303	1441	1435	8469	10112	8729	32	32	32	76	59	70
54.5	445	479	498	9850	8871	8299	1308	1440	1437	8481	10140	8754	31	33	33	77	59	69
55	446	480	501	9838	8862	8318	1310	1442	1442	8460	10133	8723	32	34	32	77	60	69
55.5	446	482	501	9845	8867	8289	1312	1450	1441	8470	10138	8741	32	33	33	77	60	70
56	447	483	503	9830	8830	8317	1317	1451	1451	8460	10144	8735	32	33	33	77	59	70
56.5	447	484	504	9805	8857	8280	1318	1451	1449	8477	10154	8738	32	32	33	78	60	70
57	449	486	505	9823	8834	8295	1324	1457	1455	8477	10148	8733	32	32	33	79	59	70
57.5	450	486	507	9798	8860	8288	1324	1461	1456	8472	10118	8735	32	33	33	78	60	70
58	450	484	507	9805	8838	8287	1330	1464	1460	8474	10149	8732	32	34	33	78	60	69
58.5	453	485	508	9807	8844	8290	1327	1463	1461	8471	10137	8718	32	33	33	78	60	70
59	452	488	508	9806	8840	8290	1332	1472	1467	8471	10155	8732	32	32	33	78	60	70
59.5	455	490	510	9811	8829	8288	1334	1472	1475	8450	10148	8716	32	33	33	78	60	70
60	453	490	510	9800	8835	8282	1340	1478	1472	8477	10160	8740	32	32	32	79	61	71
60.5	457	489	512	9792	8814	8268	1342	1476	1479	8453	10166	8720	33	33	34	78	61	71
61	456	492	512	9763	8827	8251	1344	1484	1476	8470	10168	8733	31	33	33	80	60	71
61.5	457	491	514	9779	8802	8267	1345	1487	1484	8453	10170	8735	33	33	33	80	61	71
62	459	494	516	9754	8824	8239	1344	1489	1485	8462	10143	8735	32	33	32	79	61	71
62.5	458	493	517	9772	8804	8254	1350	1491	1489	8460	10175	8727	32	33	33	79	61	71
63	460	492	516	9758	8804	8247	1355	1492	1491	8457	10154	8695	32	33	33	80	61	71
63.5	458	494	514	9768	8804	8241	1359	1500	1495	8465	10169	8725	32	33	33	79	60	71
64	459	498	518	9764	8801	8238	1361	1499	1501	8440	10166	8701	31	33	33	79	61	71
64.5	460	497	521	9757	8797	8228	1366	1506	1501	8463	10178	8719	32	33	34	80	61	71
65	464	498	520	9756	8783	8232	1368	1507	1506	8442	10181	8711	32	33	33	80	62	72
65.5	463	500	519	9714	8787	8210	1371	1515	1506	8453	10180	8708	32	33	33	80	62	72
66	462	503	521	9731	8773	8218	1373	1517	1513	8452	10194	8707	32	33	32	80	61	72
66.5	465	501	523	9705	8781	8211	1373	1519	1510	8452	10158	8710	32	33	32	81	62	72
67	466	502	524	9724	8772	8211	1381	1526	1520	8453	10191	8699	32	32	32	81	61	71
67.5	466	503	525	9719	8768	8204	1378	1524	1517	8444	10175	8671	32	33	32	80	62	72
68	467	503	524	9705	8769	8171	1385	1527	1520	8439	10191	8690	33	32	33	81	63	72
68.5	469	502	526	9715	8776	8203	1382	1531	1528	8414	10189	8675	32	33	33	81	62	71
69	468	505	529	9698	8763	8188	1388	1537	1524	8431	10208	8682	32	32	32	80	62	71
69.5	469	506	529	9702	8728	8186	1392	1533	1534	8404	10201	8676	33	33	33	81	61	71
70	470	507	529	9684	8744	8167	1391	1540	1538	8423	10203	8677	32	33	33	82	62	72
70.5	469	507	531	9685	8733	8172	1397	1544	1540	8415	10206	8684	32	33	34	81	62	72
71	471	508	529	9665	8745	8163	1397	1546	1538	8415	10194	8669	32	33	34	81	62	72
71.5	471	508	531	9681	8736	8167	1400	1555	1546	8425	10220	8672	31	33	34	81	61	72
72	472	510	532	9656	8727	8156	1401	1552	1546	8423	10201	8657	31	33	33	81	62	68
72.5	475	509	532	9670	8728	8142	1408	1559	1547	8419	10219	8661	31	33	33	83	61	69
73	474	510	532	9652	8712	8158	1406	1559	1555	8393	10210	8641	32	33	33	82	62	70
73.5	474	512	535	9650	8723	8151	1411	1565	1551	8406	10218	8651	32	33	34	81	62	70
74	475	514	536	9645	8694	8149	1416	1566	1557	8405	10214	8648	32	33	33	81	62	69
74.5	476	512	536	9619	8711	8123	1413	1572	1560	8413	10222	8659	32	33	33	81	62	69
75	475	514	537	9640	8678	8128	1419	1574	1568	8405	10233	8650	32	33	33	82	62	69
75.5	477	515	538	9615	8696	8115	1420	1573	1564	8401	10206	8654	32	33	33	82	63	69
76	479	514	537	9622	8684	8115	1425	1579	1570	8400	10231	8646	31	33	33	82	62	70
76.5	478	517	538	9601	8692	8121	1425	1580	1571	8404	10205	8642	32	32	33	83	63	70
77	479	515	537	9609	8687	8111	1432	1588	1574	8400	10220	8634	32	33	33	82	63	70
77.5	480	519	539	9604	8668	8110	1431	1585	1580	8386	10210	8618	32	34	33	84	63	69
78	479	518	538	9575	8672	8111	1431	1590	1577	8412	10221	8630	32	33	33	82	63	71
78.5	480	522	543	9593	8642	8095	1440	1594	1589	8386	10228	8621	32	32	33	83	64	70
79	479	519	541	9578	8662	8076	1439	1597	1587	8395	10221	8619	32	32	34	83	62	69
79.5	481	520	542	9578	8640	8094	1443	1602	1592	8386	10230	8621	32	33	33	84	64	70
80	482	520	542	9551	8646	8078	1442	1601	1595	8391	10206	8625	33	33	33	84	64	70
80.5	483	519	544	9566	8642	8075	1449	1608	1595	8396	10222	8629	32	33	33	84	64	70
81	483	521	545	9546	8640	8073	1449	1609	1598	8384	10199	8598	32	34	33	85	64	70
81.5	483	522	543	9550	8633	8063	1452	1616	1602	8377	10225	8606	33	33	33	84	64	70
82	484	521	545	9549	8624	8068	1452	1610	1604	8354	10199	8584	33	32	33	84	64	70
82.5	483	526	547	9535	8627	8055	1460	1618	1605	8358	10232	8594	32	33	33	85	64	71
83	484	525	548	9531	8596	8052	1459	1621	1614	8338	10223	8586	32	32	34	84	64	71
83.5	484	526	547	9507	8611	8023	1458	1624	1608	8337	10225	8593	33	33	33	85	64	70
84	485	525	547	9516	8587	8048	1467	1629	1618	8332	10231	8595	32	33	33	85	63	71
84.5	487	526	549	9488	8601	8016	1464	1630	1615	8330	10204	8586	32	32	33	85	63	70
85	488	525	550	9499	8593	8036	1471	1635	1624	8347	10223	8596	33	34	33	85	63	70
85.5	488	525	552	9478	8585	8020	1469	1634	1621	8340	10207	8575	32	32	33	85	64	71
86	488	526	548	9489	8591	8000	1477	1643	1628	8324	10225	8575	32	33	33	84	64	71
86.5	492	527	551	9481	8574	8013	1476	1642	1632	8304	10216	8549	33	33	33	86	64	71
87	487	528	550	9440	8560	7994	1477	1643	1626	8316	10203	8551	31	33	32	85	65	71
87.5	489	529	554	9462	8542	7999	1480	1643	1639	8304	10225	8556	32	32	33	85	64	72
88	488	529	552	9458	8566	7968	1481	1651	1639	8319	10213	8555	32	34	34	86	64	72
88.5	490	531	554	9441	8539	7985	1486	1655	1643	8318	10224	8548	32	33	32	86	65	71
89	490	531	554	9423	8554	7970	1485	1655	1638	8317	10200	8545	31	32	33	86	65	72
89.5	492	529	554	9435	8546	7972	1489	1659	1649	8315	10223	8544	31	33	33	87	66	71
90	493	532	557	9419	8538	7967	1492	1662	1646	8295	10207	8526	32	34	33	87	65	71
90.5	491	532	556	9418	8543	7963	1496	1668	1650	8289	10226	8535	33	33	33	87	65	71

## Sheet: Specificity Data (Fig 3d)
Time (min)	pH4 (RFU)	pH4 (RFU)	pH4 (RFU)	CD (RFU)	CD (RFU)	CD (RFU)	CE (RFU)	CE (RFU)	CE (RFU)	pH4 Cys (RFU)	pH4 Cys (RFU)	pH4 Cys (RFU)	CB (RFU)	CB (RFU)	CB (RFU)	Average pH 4 NaOAc buffer + P (RFU)	Standard Deviation	Average pH 4 NaOAc buffer CD + P (RFU)	Standard Deviation	Average pH 4 CE + P (RFU)	Standard Deviation	Average pH 4 + Cys (RFU)	Standard Deviation	Average pH 4 + Cys (RFU) + CB	Standard Deviation	pH 7 crt (RFU)	pH 7 crt (RFU)	pH 7 crt (RFU)	hNE (RFU)	hNE (RFU)	hNE (RFU)	PR3 (RFU)	PR3 (RFU)	PR3 (RFU)	CG (RFU)	CG (RFU)	CG (RFU)	pH7 fully cleaved (savinase)	pH7 fully cleaved (savinase)	pH7 fully cleaved (savinase)	bckgrnd (RFU)	bckgrnd (RFU)	bckgrnd (RFU)	Time (min)	Average (RFU) CTR pH 7 probe	Standard Deviation	hNE (RFU)	Standard Deviation	PR3 (RFU)
1	295	236	287	709	771	765	318	322	310	329	278	246	286	278	246	272.667	32.0052	748.333	34.1955	316.667	6.1101	284.333	41.8609	270	21.166	376	430	373	463	479	469	602	738	577	411	405	382	5620	5963	5751	42	43	47	10	393	32.078	470.333	8.0829	639
2	298	239	288	1084	1205	1220	354	362	352	330	280	247	291	280	247	275	31.5753	1169.67	74.5676	356	5.2915	285.667	41.7891	272.667	22.8983	377	428	373	472	488	475	619	765	598	410	404	382	5620	5963	5751	42	43	47	11	392.667	30.6649	478.333	8.5049	660.667
3	300	239	289	1448	1621	1629	386	403	391	331	280	248	294	280	248	276	32.5115	1566	102.269	393.333	8.73689	286.333	41.8609	274	23.5797	374	427	370	474	493	481	642	796	622	408	406	383	5620	5963	5751	42	43	47	12	390.333	31.8172	482.667	9.60902	686.667
4	301	239	289	1806	2007	1998	420	441	429	332	282	249	298	282	249	276.333	32.8836	1937	113.539	430	10.5357	287.667	41.7891	276.333	24.9867	375	424	369	481	498	488	663	821	646	409	405	382	5620	5963	5751	42	43	47	13	389.333	30.1717	489	8.544	710
5	301	240	290	2127	2353	2308	454	478	467	333	282	249	301	282	249	277	32.5115	2262.67	119.626	466.333	12.0139	288	42.3202	277.333	26.3122	372	425	368	488	505	492	685	849	669	408	407	382	5620	5963	5751	42	43	47	14	388.333	31.8172	495	8.88819	734.333
6	301	242	293	2410	2641	2556	487	514	506	336	282	250	304	282	250	278.667	32.0052	2535.67	116.835	502.333	13.8684	289.333	43.4665	278.667	27.1539	371	421	368	496	512	500	710	876	692	408	406	383	5620	5963	5751	42	43	47	15	386.667	29.7714	502.667	8.32666	759.333
7	303	243	293	2646	2874	2748	517	553	541	335	283	249	306	283	249	279.667	32.1455	2756	114.21	537	18.3303	289	43.3128	279.333	28.6763	373	421	367	501	518	506	730	907	716	409	410	384	5620	5963	5751	42	43	47	16	387	29.5973	508.333	8.73689	784.333
8	304	241	294	2855	3057	2909	550	590	577	338	285	250	311	285	250	279.667	33.8575	2940.33	104.582	572.333	20.4043	291	44.3058	282	30.6105	369	420	368	510	525	515	753	937	735	408	407	385	5620	5963	5751	42	43	47	17	385.667	29.7377	516.667	7.63763	808.333
9	304	242	295	3025	3212	3038	582	629	613	338	285	252	311	285	252	280.333	33.5012	3091.67	104.414	608	23.8956	291.667	43.3859	282.667	29.5691	369	419	367	517	533	519	775	967	760	412	409	384	5620	5963	5751	42	43	47	18	385	29.4618	523	8.7178	834
10	305	243	295	3167	3332	3159	614	663	648	340	288	254	313	288	254	281	33.2866	3219.33	97.6542	641.667	25.1064	294	43.3128	285	29.6142	370	419	366	523	541	528	799	998	787	410	409	384	5620	5963	5751	42	43	47	19	385	29.5127	530.667	9.29157	861.333
11	307	244	295	3295	3448	3271	647	697	683	340	288	256	317	288	256	282	33.4515	3338	96.0156	675.667	25.7941	294.667	42.395	287	30.5123	370	418	366	532	548	534	822	812	811	413	409	386	5620	5963	5751	42	43	47	20	384.667	28.9367	538	8.7178	815
12	308	243	296	3410	3548	3376	676	732	715	342	287	256	320	287	256	282.333	34.5881	3444.67	91.0897	707.667	28.7112	295	43.5546	287.667	32.0052	369	416	366	538	557	543	842	839	834	414	410	386	5620	5963	5751	42	43	47	21	383.667	28.0416	546	9.84886	838.333
13	308	245	297	3504	3646	3464	706	767	752	345	291	258	322	291	258	283.333	33.6502	3538	95.6452	741.667	31.7857	298	43.9204	290.333	32.0052	368	416	365	548	565	551	867	865	858	414	413	388	5620	5963	5751	42	43	47	22	383	28.6182	554.667	9.07377	863.333
14	311	247	299	3593	3735	3558	738	801	786	348	293	259	324	293	259	285.667	34.0196	3628.67	93.7354	775	32.909	300	44.911	292	32.5115	370	416	365	555	571	559	890	886	885	415	413	389	5620	5963	5751	42	43	47	23	383.667	28.1129	561.667	8.32666	887
15	310	247	301	3671	3819	3647	769	833	823	349	293	260	327	293	260	286	34.0735	3712.33	93.1522	808.333	34.4287	300.667	44.9926	293.333	33.5012	368	399	365	564	581	565	912	915	909	418	414	389	5620	5963	5751	42	43	47	24	377.333	18.8237	570	9.53939	912
16	311	249	301	3749	3898	3729	802	869	855	352	294	262	331	294	262	287	33.2866	3792	92.3418	842	35.3412	302.667	45.6216	295.667	34.5302	368	398	365	572	588	572	931	938	933	417	416	390	5620	5963	5751	42	43	47	25	377	18.2483	577.333	9.2376	934
17	314	249	303	3821	3969	3819	831	902	891	352	298	263	332	298	263	288.667	34.7899	3869.67	86.031	874.667	38.2143	304.333	44.8367	297.667	34.5012	368	399	366	579	596	579	955	962	954	419	417	392	5620	5963	5751	42	43	47	26	377.667	18.5023	584.667	9.81495	957
18	315	248	303	3901	4041	3890	860	935	927	354	299	265	335	299	265	288.667	35.7258	3944	84.1843	907.333	41.1866	306	44.911	299.667	35.0048	367	398	364	587	604	591	977	986	978	418	417	392	5620	5963	5751	42	43	47	27	376.333	18.8237	594	8.88819	980.333
19	317	250	306	3962	4101	3962	893	971	960	356	301	265	336	301	265	291	35.9305	4008.33	80.2517	941.333	42.2177	307.333	45.8294	300.667	35.5012	367	397	365	594	613	596	1003	1009	999	419	415	392	5620	5963	5751	42	43	47	28	376.333	17.9258	601	10.4403	1003.67
20	319	249	305	4023	4162	4024	921	1001	992	359	302	266	340	302	266	291	37.0405	4069.67	79.9646	971.333	43.8216	309	46.8935	302.667	37.0045	367	398	366	605	620	604	1022	1034	1026	420	419	392	5620	5963	5751	42	43	47	29	377	18.1934	609.667	8.96289	1027.33
21	319	251	307	4071	4223	4085	950	1037	1022	361	303	270	343	303	270	292.333	36.2951	4126.33	84.0079	1003	46.5081	311.333	46.0688	305.333	36.5559	366	397	366	611	628	612	1047	1055	1048	421	417	393	5620	5963	5751	42	43	47	30	376.333	17.8979	617	9.53939	1050
22	320	252	309	4124	4296	4146	982	1071	1059	362	307	269	344	307	269	293.667	36.5011	4188.67	93.602	1037.33	48.2942	312.667	46.7582	306.667	37.5011	366	397	364	616	636	620	1068	1078	1072	421	421	395	5620	5963	5751	42	43	47	31	375.667	18.5023	624	10.583	1072.67
23	320	253	308	4177	4351	4206	1007	1096	1092	364	307	273	345	307	273	293.667	35.7258	4244.67	93.222	1065	50.2693	314.667	45.9819	308.333	36.0185	366	397	364	625	643	626	1088	1104	1094	423	420	395	5620	5963	5751	42	43	47	32	375.667	18.5023	631.333	10.116	1095.33
24	323	255	308	4225	4410	4263	1038	1135	1123	366	308	274	349	308	274	295.333	35.7258	4299.33	97.7053	1098.67	52.8804	316	46.5188	310.333	37.5544	368	397	365	636	652	634	1106	1127	1119	423	421	395	5620	5963	5751	42	43	47	33	376.667	17.673	640.667	9.86577	1117.33
25	324	254	309	4274	4456	4316	1064	1164	1152	368	311	276	351	311	276	295.667	36.8556	4348.67	95.296	1126.67	54.6016	318.333	46.4363	312.667	37.5278	366	397	365	642	662	640	1127	1149	1136	423	424	397	5620	5963	5751	42	43	47	34	376	18.1934	648	12.1655	1137.33
26	325	254	311	4321	4499	4370	1091	1198	1183	370	314	277	355	314	277	296.667	37.6076	4396.67	91.9475	1157.33	57.9339	320.333	46.8224	315.333	39.0171	365	396	365	651	669	647	1152	1176	1161	424	423	398	5620	5963	5751	42	43	47	35	375.333	17.8979	655.667	11.7189	1163
27	325	257	313	4376	4545	4420	1122	1228	1214	372	315	279	355	315	279	298.333	36.2951	4447	87.6755	1188	57.5847	322	46.8935	316.333	38.0175	364	397	365	658	677	654	1174	1196	1183	425	426	397	5620	5963	5751	42	43	47	36	375.333	18.7705	663	12.2882	1184.33
28	325	256	314	4412	4583	4461	1149	1255	1247	375	317	280	357	317	280	298.333	37.072	4485.33	88.0587	1217	59.0254	324	47.8853	318	38.5097	366	397	364	667	686	664	1193	1221	1206	426	426	397	5620	5963	5751	42	43	47	37	375.667	18.5023	672.333	11.9304	1206.67
29	326	257	314	4454	4624	4499	1177	1289	1276	376	318	282	359	318	282	299	36.8646	4525.67	88.0814	1247.33	61.2563	325.333	47.4271	319.667	38.5271	364	397	364	676	692	673	1212	1243	1227	428	426	401	5620	5963	5751	42	43	47	38	375	19.0526	680.333	10.2144	1227.33
30	328	258	315	4491	4672	4534	1204	1319	1309	377	320	283	362	320	283	300.333	37.2335	4565.67	94.5639	1277.33	63.705	326.667	47.3533	321.667	39.5264	365	396	363	685	701	678	1233	1261	1253	428	427	399	5620	5963	5751	42	43	47	39	374.667	18.5023	688	11.7898	1249
31	330	259	316	4517	4714	4576	1228	1347	1336	382	321	285	363	321	285	301.667	37.6076	4602.33	101.106	1303.67	65.7597	329.333	49.034	323	39.0384	364	397	362	688	706	684	1252	1282	1269	429	427	398	5620	5963	5751	42	43	47	40	374.333	19.6554	692.667	11.7189	1267.67
32	330	261	316	4553	4758	4608	1254	1379	1366	383	323	287	367	323	287	302.333	36.4737	4639.67	106.105	1333	68.7241	331	48.4974	325.667	40.0666	364	396	362	695	714	691	1274	1301	1294	429	428	401	5620	5963	5751	42	43	47	41	374	19.0788	700	12.2882	1289.67
33	330	262	317	4591	4789	4640	1282	1406	1395	385	324	286	368	324	286	303	36.0971	4673.33	103.123	1361	68.6367	331.667	49.9433	326	41.0366	364	394	363	704	722	698	1292	1329	1313	430	428	400	5620	5963	5751	42	43	47	42	373.667	17.6163	708	12.49	1311.33
34	333	261	319	4622	4819	4667	1307	1433	1415	385	326	289	369	326	289	304.333	38.175	4702.67	103.23	1385	68.1469	333.333	48.4183	328	40.0375	365	394	363	714	733	703	1313	1349	1333	429	431	400	5620	5963	5751	42	43	47	43	374	17.3494	716.667	15.1767	1331.67
35	333	261	318	4651	4837	4700	1328	1458	1442	386	328	290	371	328	290	304	37.9868	4729.33	96.4071	1409.33	70.8896	334.667	48.346	329.667	40.5257	363	396	363	721	740	712	1333	1371	1357	430	431	401	5620	5963	5751	42	43	47	44	374	19.0526	724.333	14.2945	1353.67
36	333	263	320	4685	4890	4726	1350	1489	1474	388	331	292	373	331	292	305.333	37.2335	4767	108.476	1437.67	76.2911	337	48.2804	332	40.5093	362	396	362	728	749	722	1353	1388	1377	431	431	402	5620	5963	5751	42	43	47	45	373.333	19.6299	733	14.1775	1372.67
37	334	263	322	4710	4916	4751	1377	1514	1499	392	331	293	374	331	293	306.333	38.0044	4792.33	109.043	1463.33	75.1421	338.667	49.9433	332.667	40.5257	362	396	363	737	756	729	1377	1413	1400	432	433	401	5620	5963	5751	42	43	47	46	373.667	19.3477	740.667	13.8684	1396.67
38	334	265	322	4743	4937	4758	1404	1545	1525	393	333	294	377	333	294	307	36.8646	4812.67	107.937	1491.33	76.2911	340	49.8698	334.667	41.5251	362	395	361	745	767	739	1395	1435	1423	432	434	403	5620	5963	5751	42	43	47	47	372.667	19.3477	750.333	14.7422	1417.67
39	336	264	321	4763	4972	4778	1431	1572	1555	394	334	297	380	334	297	307	37.9868	4837.67	116.578	1519.33	76.9697	341.667	48.9524	337	41.5812	362	395	361	752	770	744	1414	1456	1440	433	434	403	5620	5963	5751	42	43	47	48	372.667	19.3477	755.333	13.3167	1436.67
40	336	265	322	4784	5000	4792	1450	1598	1579	397	335	297	382	335	297	307.667	37.6076	4858.67	122.464	1542.33	80.5254	343	50.4777	338	42.5793	360	395	361	762	778	753	1432	1476	1462	434	434	402	5620	5963	5751	42	43	47	49	372	19.9249	764.333	12.6623	1456.67
41	336	267	324	4797	5023	4815	1474	1620	1604	397	337	298	384	337	298	309	36.8646	4878.33	125.608	1566	80.075	344	49.8698	339.667	43.062	363	394	360	768	789	759	1452	1495	1480	435	435	404	5620	5963	5751	42	43	47	50	372.333	18.8237	772	15.3948	1475.67
42	339	266	325	4830	5054	4819	1496	1650	1632	400	339	300	382	339	300	310	38.7427	4901	132.616	1592.67	84.1982	346.333	50.4017	340.333	41.0163	362	396	360	777	797	767	1471	1515	1502	436	436	404	5620	5963	5751	42	43	47	51	372.667	20.232	780.333	15.2752	1496
43	339	267	327	4844	5074	4836	1519	1675	1649	401	340	303	386	340	303	311	38.5746	4918	135.159	1614.33	83.5783	348	49.4874	343	41.5812	362	394	362	785	806	773	1488	1539	1519	436	436	405	5620	5963	5751	42	43	47	52	372.667	18.4752	788	16.7033	1515.33
44	340	268	325	4867	5089	4852	1537	1704	1676	402	342	303	387	342	303	311	37.9868	4936	132.714	1639	89.4371	349	49.8698	344	42.0357	362	394	361	793	815	782	1510	1561	1540	437	438	405	5620	5963	5751	42	43	47	53	372.333	18.7705	796.667	16.8028	1537
45	342	269	327	4891	5105	4862	1559	1724	1699	404	344	304	389	344	304	312.667	38.553	4952.67	132.719	1660.67	88.9288	350.667	50.3322	345.667	42.5245	361	395	362	800	821	788	1531	1583	1561	437	437	404	5620	5963	5751	42	43	47	54	372.667	19.3477	803	16.7033	1558.33
46	342	268	327	4911	5124	4875	1580	1748	1722	406	346	306	390	346	306	312.333	39.1195	4970	134.577	1683.33	90.4286	352.667	50.3322	347.333	42.0159	360	395	361	809	830	798	1546	1597	1584	436	439	406	5620	5963	5751	42	43	47	55	372	19.9249	812.333	16.2583	1575.67
47	345	270	329	4927	5137	4880	1604	1771	1747	406	345	306	394	345	306	314.667	39.501	4981.33	136.844	1707.33	90.2903	352.333	50.4017	348.333	44.0946	361	392	360	816	837	805	1564	1622	1599	438	440	407	5620	5963	5751	42	43	47	56	371	18.1934	819.333	16.2583	1595
48	343	269	328	4927	5151	4873	1624	1798	1768	408	347	307	395	347	307	313.333	39.1195	4983.67	147.409	1730	93.0161	354	50.8626	349.667	44.0606	360	394	361	825	846	812	1577	1634	1621	441	441	405	5620	5963	5751	42	43	47	57	371.667	19.3477	827.667	17.1562	1610.67
49	343	270	330	4949	5171	4879	1650	1820	1789	411	350	309	396	350	309	314.333	38.9401	4999.67	152.451	1753	90.5373	356.667	51.3258	351.667	43.5239	360	393	361	832	853	818	1596	1658	1638	438	441	407	5620	5963	5751	42	43	47	58	371.333	18.7705	834.333	17.6163	1630.67
50	343	270	330	4957	5188	4893	1667	1839	1815	411	350	310	397	350	310	314.333	38.9401	5012.67	155.178	1773.67	93.1522	357	50.8626	352.333	43.5469	360	392	360	839	861	827	1614	1677	1657	438	442	408	5620	5963	5751	42	43	47	59	370.667	18.4752	842.333	17.2434	1649.33
51	345	273	331	4972	5200	4885	1688	1857	1830	413	352	313	399	352	313	316.333	38.175	5019	162.675	1791.67	90.7873	359.333	50.4017	354.667	43.062	360	393	360	847	868	833	1634	1695	1676	439	443	408	5620	5963	5751	42	43	47	60	371	19.0526	849.333	17.6163	1668.33
52	345	273	333	4985	5209	4895	1704	1886	1850	415	351	314	400	351	314	317	38.5746	5029.67	161.695	1813.33	96.3812	360	51.0979	355	43.1393	359	394	361	856	878	841	1653	1719	1694	440	445	408	5620	5963	5751	42	43	47	61	371.333	19.6554	858.333	18.61	1688.67
53	346	273	333	4999	5219	4904	1719	1904	1874	416	353	314	402	353	314	317.333	38.9401	5040.67	161.581	1832.33	99.2891	361	51.4684	356.333	44.0946
54	348	275	333	5018	5235	4911	1739	1923	1894	419	357	316	402	357	316	318.667	38.553	5054.67	165.083	1852	98.9293	364	51.8556	358.333	43.0155
55	347	275	332	5032	5231	4910	1761	1951	1918	420	357	314	405	357	314	318	37.9868	5057.67	162.032	1876.67	101.52	363.667	53.3135	358.667	45.5229
56	349	272	335	5038	5241	4905	1781	1967	1935	421	358	317	406	358	317	318.667	41.0163	5061.33	169.211	1894.33	99.4451	365.333	52.3864	360.333	44.5459
57	350	275	334	5039	5245	4906	1799	1992	1953	422	360	318	408	360	318	319.667	39.501	5063.33	170.805	1914.67	102.051	366.667	52.3195	362	45.0333
58	350	276	335	5045	5257	4904	1816	2014	1974	424	360	318	411	360	318	320.333	39.1195	5068.67	177.686	1934.67	104.696	367.333	53.3792	363	46.5725
59	350	275	335	5050	5266	4908	1834	2031	1992	425	363	320	412	363	320	320	39.6863	5074.67	180.27	1952.33	104.318	369.333	52.7857	365	46.0326
60	351	277	334	5061	5262	4893	1853	2043	2009	426	364	322	414	364	322	320.667	38.7599	5072	184.746	1968.33	101.318	370.667	52.3195	366.667	46.0579
61	352	277	336	5067	5271	4907	1868	2075	2028	429	366	323	414	366	323	321.667	39.501	5081.67	182.443	1990.33	108.519	372.667	53.3135	367.667	45.5229
62
[truncated: 7 more columns]
